# Supplementary material for: Atomic scale modelling of hexagonal structured metallic fission product alloys
Source: R Soc Open Sci. 2015 Apr 1;2(4):140292. doi: 10.1098/rsos.140292 (PMC4448871; doi:10.1098/rsos.140292)
Supplement: 5MP_RS.xlsx is a compilation of all of the processed data for the publication. [file rsos140292supp1.xlsx]

## Sheet: HCP_RuPdRhMox
Metals			Mo Content	Formation Enthalpy	Conf Ent	0	50	100	150	200	250	300	350	400	450	500	550	600	650	700	750	800	900	1000	1100	1200	1300	1400	1500	1600	1700	1800	1900	2000
Mo	-10.822		0	0.0680415	6.40598e-05	0.0680415	0.0648385	0.0616355	0.0584325	0.0552295	0.0520265	0.0488235	0.0456206	0.0424176	0.0392146	0.0360116	0.0328086	0.0296056	0.0264026	0.0231996	0.0199966	0.0167936	0.0103877	0.00398168	-0.0024243	-0.00883028	-0.0152363	-0.0216422	-0.0280482	-0.0344542	-0.0408602	-0.0472662	-0.0536722	-0.0600781
Pd	-5.16221		0.037	0.0475842	7.45209e-05	0.0475842	0.0438581	0.0401321	0.036406	0.03268	0.028954	0.0252279	0.0215019	0.0177758	0.0140498	0.0103237	0.0065977	0.00287165	-0.00085439	-0.00458043	-0.00830648	-0.0120325	-0.0194846	-0.0269367	-0.0343888	-0.0418409	-0.0492929	-0.056745	-0.0641971	-0.0716492	-0.0791013	-0.0865534	-0.0940055	-0.101458
Rh	-7.27207		0.11	0.0186098	8.31568e-05	0.0186098	0.0144519	0.0102941	0.00613626	0.00197842	-0.00217942	-0.00633726	-0.0104951	-0.0146529	-0.0188108	-0.0229686	-0.0271265	-0.0312843	-0.0354421	-0.0396	-0.0437578	-0.0479156	-0.0562313	-0.064547	-0.0728627	-0.0811784	-0.089494	-0.0978097	-0.106125	-0.114441	-0.122757	-0.131072	-0.139388	-0.147704
Ru	-9.20302		0.15	0.0028818	8.79402e-05	0.0028818	-0.00151521	-0.00591222	-0.0103092	-0.0147062	-0.0191033	-0.0235003	-0.0278973	-0.0322943	-0.0366913	-0.0410883	-0.0454853	-0.0498823	-0.0542793	-0.0586763	-0.0630734	-0.0674704	-0.0762644	-0.0850584	-0.0938524	-0.102646	-0.11144	-0.120234	-0.129029	-0.137823	-0.146617	-0.155411	-0.164205	-0.172999
Tc	-10.3446		0.26	0.000427498	9.26852e-05	0.000427498	-0.00420676	-0.00884102	-0.0134753	-0.0181095	-0.0227438	-0.0273781	-0.0320123	-0.0366466	-0.0412808	-0.0459151	-0.0505494	-0.0551836	-0.0598179	-0.0644521	-0.0690864	-0.0737207	-0.0829892	-0.0922577	-0.101526	-0.110795	-0.120063	-0.129332	-0.1386	-0.147869	-0.157137	-0.166406	-0.175674	-0.184943
			0.37	0.0168535	9.19577e-05	0.0168535	0.0122556	0.00765774	0.00305985	-0.00153803	-0.00613592	-0.0107338	-0.0153317	-0.0199296	-0.0245275	-0.0291254	-0.0337232	-0.0383211	-0.042919	-0.0475169	-0.0521148	-0.0567127	-0.0659084	-0.0751042	-0.0843	-0.0934958	-0.102692	-0.111887	-0.121083	-0.130279	-0.139475	-0.14867	-0.157866	-0.167062
			0.52	0.0735339	8.56608e-05	0.0735339	0.0692509	0.0649678	0.0606848	0.0564018	0.0521187	0.0478357	0.0435526	0.0392696	0.0349866	0.0307035	0.0264205	0.0221375	0.0178544	0.0135714	0.00928834	0.0050053	-0.00356077	-0.0121268	-0.0206929	-0.029259	-0.0378251	-0.0463912	-0.0549572	-0.0635233	-0.0720894	-0.0806555	-0.0892215	-0.0977876
			Mo 0
Mo	0	1	1	-445.681	8.21922	13.0254	0.0649604		2.73974	4.34179						a	c	c/a
Ru	38	5.23023e+44	2	-445.907	8.22619	13.017	0.060786		2.74206	4.33899					0	2.73909	4.34037	1.5846
Rh	8	40320	3	-445.608	8.21499	13.0215	0.066322		2.73833	4.3405					0.037	2.74255	4.34967	1.586
Pd	8	40320	4	-445.502	8.21403	13.0237	0.0682705		2.73801	4.34124					0.11	2.749	4.36128	1.5865
Sum	54	2.30844e+71	5	-445.327	8.21167	13.0286	0.0715228		2.73722	4.34288					0.15	2.75234	4.37073	1.588
Ratio	0.703704		6	-445.488	8.22186	13.0167	0.0685269		2.74062	4.33891					0.26	2.76162	4.39747	1.59235
	8.61733e-05		7	-445.612	8.22143	13.0261	0.0662346		2.74048	4.34205					0.37	2.77434	4.42557	1.59518
	2.71492e+17		8	-445.223	8.21563	13.0198	0.0734469		2.73854	4.33995					0.52	2.78785	4.47	1.60339
			9	-445.18	8.21397	13.0192	0.0742368		2.73799	4.33973
	0.00345923		10	-445.619	8.2137	13.0129	0.0661079	c/a	2.7379	4.33762		0.00147205	0.00155236	0.00390005
			AVERAGE	-445.515	2.73909	4.34037	0.0680415	1.5846
			Mo 0.037
Mo	2	2	1	-449.951	8.22462	13.0661	0.0458483		2.74154	4.35537
Ru	36	3.71993e+41	2	-450.509	8.22803	13.0528	0.035512		2.74268	4.35094
Rh	8	40320	3	-450.026	8.23231	13.0356	0.0444578		2.7441	4.34521
Pd	8	40320	4	-449.746	8.2269	13.0522	0.0496539		2.7423	4.35072
Sum	54	2.30844e+71	5	-449.669	8.23295	13.0397	0.0510805		2.74432	4.34656
Ratio	0.692308		6	-449.833	8.22105	13.0685	0.0480374		2.74035	4.35615
	8.61733e-05		7	-449.247	8.22908	13.0481	0.0588794		2.74303	4.34935
	1.90859e+20		8	-449.927	8.22758	13.0444	0.0463034		2.74253	4.34815
			9	-450.007	8.22325	13.047	0.0448191		2.74108	4.34901
	0.00402413		10	-449.659	8.23062	13.0358	0.05125	c/a	2.74354	4.34527		0.00121761	0.00359215	0.00570564
			AVERAGE	-449.857	2.74255	4.34967	0.0475842	1.586
			Mo 0.11									-445.515				2.63131e+35
Mo	6	720	1	-463.162	8.24197	13.1125	0.0317145		2.74732	4.37085		-449.857				2.29443e+19
Ru	34	2.95233e+38	2	-463.935	8.25055	13.0945	0.0174046		2.75018	4.36484		-463.87			0
Rh	7	5040	3	-464.234	8.24624	13.0793	0.0118564		2.74875	4.35976		-467.957			5		1.14683e+16
Pd	7	5040	4	-463.434	8.24503	13.0843	0.0266709		2.74834	4.36143		-483.775			5		0.00318655
Sum	54	2.30844e+71	5	-464.097	8.24472	13.0738	0.0143926		2.74824	4.35794		-498.574			11		o
Ratio	0.708333		6	-463.847	8.24498	13.0795	0.0190205		2.74833	4.35983		-514.436			11
	8.61733e-05		7	-464.084	8.2538	13.0745	0.0146328		2.75127	4.35817
	4.27523e+22		8	-464.105	8.25157	13.0767	0.0142418		2.75052	4.35889
			9	-463.86	8.24445	13.084	0.018783		2.74815	4.36132								Å
	0.00449047		10	-463.936	8.24678	13.0793	0.0173808	c/a	2.74893	4.35977		0.00118022	0.00370712	0.0058152
			AVERAGE	-463.87	2.749	4.36128	0.0186098	1.5865
			Mo 0.15
Mo	8	40320	1	-468.598	8.2527	13.1043	-0.00899143		2.7509	4.36809							Error E
Ru	32	2.63131e+35	2	-467.569	8.26036	13.1055	0.010067		2.75345	4.3685						0	0.00390005
Rh	7	5040	3	-467.782	8.26729	13.0988	0.00612033		2.75576	4.36626						0.037	0.00570564
Pd	7	5040	4	-468.167	8.25984	13.1075	-0.00100799		2.75328	4.36918						0.11	0.0058152
Sum	54	2.30844e+71	5	-468.374	8.25617	13.1262	-0.00484704		2.75206	4.37539						0.15	0.00746974
Ratio	0.695652		6	-467.959	8.25332	13.136	0.00284577		2.75111	4.37865						0.26	0.0109641
	8.61733e-05		7	-467.702	8.25706	13.1149	0.00760985		2.75235	4.37164						0.37	0.00942487
	8.56574e+23		8	-468.414	8.2524	13.1191	-0.00559069		2.7508	4.37303						0.52	0.00713066
			9	-467.249	8.25228	13.1056	0.0159933		2.75076	4.36852
	0.00474877		10	-467.755	8.25885	13.1041	0.0066189	c/a	2.75295	4.36803		0.00150885	0.00370201	0.00746974
			AVERAGE	-467.957	2.75234	4.37073	0.0028818	1.588									Error x	Error y
																0	0.00147205	0.00155236
			Mo 0.26													0.037	0.00121761	0.00359215
Mo	14	87178291200	1	-483.028	8.2819	13.1771	0.0142647		2.76063	4.39235						0.11	0.00118022	0.00370712
Ru	28	3.04888e+29	2	-484.289	8.29312	13.1831	-0.00909787		2.76437	4.39436						0.15	0.00150885	0.00370201
Rh	6	720	3	-484.059	8.27928	13.2053	-0.00482365		2.75976	4.40176						0.26	0.00290144	0.00564116
Pd	6	720	4	-483.777	8.2914	13.1736	0.000387369		2.7638	4.3912						0.37	0.00449047	0.00677473
Sum	54	2.30844e+71	5	-483.971	8.30432	13.1587	-0.00319337		2.76811	4.38622						0.52	0.0074436	0.0117438
Ratio	0.7		6	-484.308	8.28204	13.2007	-0.00944745		2.76068	4.40022
	8.61733e-05		7	-484.337	8.28168	13.2035	-0.00997274		2.76056	4.40116
	1.67534e+25		8	-484.215	8.27429	13.2072	-0.00771591		2.7581	4.40241
			9	-482.583	8.28548	13.2048	0.02251		2.76183	4.40159
	0.005005		10	-483.184	8.27497	13.2103	0.0113639	c/a	2.75832	4.40343		0.00290144	0.00564116	0.0109641
			AVERAGE	-483.775	2.76162	4.39747	0.000427498	1.59235
			Mo 0.37
Mo	20	2.4329e+18	1	-497.683	8.31013	13.3088	0.0333388		2.77004	4.43627
Ru	24	6.20448e+23	2	-499.076	8.34044	13.2512	0.00755359		2.78015	4.41708
Rh	5	120	3	-498.755	8.31257	13.2715	0.0134976		2.77086	4.42382
Pd	5	120	4	-498.378	8.30443	13.2948	0.0204784		2.76814	4.43161
Sum	54	2.30844e+71	5	-497.901	8.31557	13.2592	0.0293147		2.77186	4.41975
Ratio	0.705882		6	-499.11	8.33969	13.2752	0.00692009		2.7799	4.42507
	8.61733e-05		7	-498.737	8.3252	13.2858	0.0138301		2.77507	4.42859
	1.062e+25		8	-498.202	8.33264	13.2996	0.0237341		2.77755	4.43322
			9	-498.567	8.30964	13.2786	0.0169846		2.76988	4.42619
	0.00496572		10	-499.328	8.33978	13.2424	0.00288311	c/a	2.77993	4.41414		0.00449047	0.00677473	0.00942487
			AVERAGE	-498.574	2.77434	4.42557	0.0168535	1.59518
			Mo 0.52
Mo	28	3.04888e+29	1	-513.559	8.35459	13.4798	0.0897845		2.78486	4.49325
Ru	18	6402373705728000	2	-514.498	8.36006	13.4016	0.072394		2.78669	4.46721
Rh	4	24	3	-515.055	8.33278	13.3554	0.0620832		2.77759	4.45181
Pd	4	24	4	-514.423	8.35313	13.3845	0.0737806		2.78438	4.4615
Sum	54	2.30844e+71	5	-514.629	8.34301	13.4254	0.0699609		2.781	4.47513
Ratio	0.692308		6	-514.343	8.35187	13.4279	0.0752711		2.78396	4.47598
	8.61733e-05		7	-514.759	8.3941	13.4058	0.0675653		2.79803	4.46861
	2.05312e+23		8	-514.046	8.41174	13.4527	0.0807679		2.80391	4.48423
			9	-514.588	8.36689	13.388	0.0707261		2.78896	4.46267
	0.00462568		10	-514.465	8.3672	13.3789	0.0730055	c/a	2.78907	4.45964		0.0074436	0.0117438	0.00713066
			AVERAGE	-514.436	2.78785	4.47	0.0735339	1.60339

## Sheet: Metals
Metals
Mo	-10.822
Pd	-5.16221
Rh	-7.27207
Ru	-9.20302
Tc	-10.3446

## Sheet: With Tc
				Tc	No Tc
			0	-0.00391786	0.0680415
	Form E		0.037	-0.00964088	0.0475842
			0.11	-0.0176424	0.0186098
			0.15	-0.025549	0.0028818
			0.26	-0.00135482	0.000427498
			0.37	0.0254619	0.0168535
			0.52	0.0870737	0.0735339
				Tc	No Tc
		0.00771561	0	2.74681	2.73909
		0.00644858	0.037	2.74899	2.74255
		0.00486445	0.11	2.75387	2.749
	a	0.0075431	0.15	2.75989	2.75234
		0.00618169	0.26	2.7678	2.76162
		0.00330301	0.37	2.77764	2.77434
		-0.00120071	0.52	2.78665	2.78785
				Tc	No Tc
		0.0157211	0	4.35609	4.34037
		0.0170548	0.037	4.36673	4.34967
		0.0237507	0.11	4.38503	4.36128
	c	0.0152614	0.15	4.38599	4.37073
		0.0128554	0.26	4.41032	4.39747
		0.017201	0.37	4.44277	4.42557
		0.0119553	0.52	4.48196	4.47
				Tc	No Tc
			0	1.58587	1.5846
			0.037	1.58848	1.586
			0.11	1.59232	1.5865
			0.15	1.58919	1.588
	c/a		0.26	1.59344	1.59235
			0.37	1.59948	1.59518
			0.52	1.60837	1.60339

## Sheet: Sheet1
				MoO2	-26.3656
				O2	-8.18583
				Mo	-10.822
	Ru-Rh-Pd-Mo	Non Mo atoms	Mo atoms	Frac of Non-Mo	X54						Mo
0	-445.515	54	0	1	-445.515						0	-445.515	0	0
3.7	-449.857	52	2	0.962963	-429.014						-21.644	-450.658	-0.800795	-0.400398
11	-463.87	48	6	0.888889	-396.013						-64.932	-460.945	2.92459	0.487432
15	-467.957	46	8	0.851852	-379.513						-86.5759	-466.088	1.86841	0.233551
26	-483.775	40	14	0.740741	-330.011						-151.508	-481.519	2.25622	0.161159
37	-498.574	34	20	0.62963	-280.509						-216.44	-496.949	1.6245	0.0812248
52	-514.436	26	28	0.481481	-214.507						-303.016	-517.523	-3.08646	-0.110231
		Ru-Rh-Pd-Mo	Non Mo atoms	Mo atoms	54/(54-n)	Products	Reactant	Total	Divided by 54		B/A	Reactant	Mo	Product
0	0	-445.515	54	0	1	-445.515	-445.515	0	#DIV/0!
-0.0153999	3.7	-449.857	52	2	1.03846	-467.991	-467.16	-0.831595	-0.415798		1.03846	-467.16	-22.4764	-0.831595
0.060929	11	-463.87	48	6	1.125	-518.563	-521.853	3.29017	0.548361		1.08333	-502.525	-48.699	3.9691
0.0406176	15	-467.957	46	8	1.17391	-547.147	-549.341	2.19335	0.274169		1.04348	-488.303	-25.4082	-0.974945
0.0564056	26	-483.775	40	14	1.35	-650.05	-653.096	3.0459	0.217564		1.15	-556.341	-87.6581	0.726245
0.0477793	37	-498.574	34	20	1.58824	-789.272	-791.852	2.58008	0.129004		1.17647	-586.557	-103.127	-0.34505
-0.11871	52	-514.436	26	28	2.07692	-1074.86	-1068.44	-6.41033	-0.22894	-0.110231	1.30769	-672.725	-179.812	-5.66063
		Ru-Rh-Pd-Mo	Non Mo atoms	Mo atoms	54/(54-n)	Products	Reactant	Total			B/A	Reactant	Mo	Product
0	0	-464.241	54	0	1	-464.241	-464.241	0	0
-0.0393165	3.7	-466.646	52	2	1.03846	-486.717	-484.594	-2.12309	-1.06154	-1.02223	1.03846	-484.594	-22.4764	-2.12309	-1.06154
0.0165406	11	-478.385	48	6	1.125	-537.289	-538.183	0.893193	0.148865	0.132325	1.08333	-518.25	-48.699	2.90457	0.148865
0.000195298	15	-482.049	46	8	1.17391	-565.874	-565.884	0.0105461	0.00131826	0.00112296	1.04348	-503.008	-25.4082	-0.784575	0.00131826
-0.0311169	26	-494.145	40	14	1.35	-668.777	-667.096	-1.68031	-0.120022	-0.0889055	1.15	-568.267	-87.6581	-1.44036	-0.120022
-0.04407	37	-507.241	34	20	1.58824	-807.998	-805.619	-2.37978	-0.118989	-0.074919	1.17647	-596.755	-103.127	-0.518123	-0.118989
-0.230174	52	-520.555	26	28	2.07692	-1093.58	-1081.15	-12.4294	-0.443906	-0.213733	1.30769	-680.725	-179.812	-6.32752	-0.443906
										-7.35778
		Ru-Rh-Pd-Mo	Non Mo atoms	Mo atoms	54/(54-n)	Products	Reactant	Total			B/A	Reactant	Mo	Product
	0	-464.241	54	0	1	-464.241	-464.241	0	0						#DIV/0!
	3.7	-466.646	52	2	1.03846	-519	-501.596	-17.4046	-0.322308	-8.38001	1.03846	-484.594	-22.4764	-2.12309	-8.70232
	11	-478.385	48	6	1.125	-642.209	-593.437	-48.7718	-0.903182	-7.22546	1.08333	-518.25	-48.699	2.90457	-8.12864
	15	-482.049	46	8	1.17391	-711.848	-642.76	-69.0886	-1.27942	-7.35666	1.04348	-503.008	-25.4082	-0.784575	-8.63608
	26	-494.145	40	14	1.35	-962.551	-821.809	-140.742	-2.60634	-7.44669	1.15	-568.267	-87.6581	-1.44036	-10.053
	37	-507.241	34	20	1.58824	-1301.74	-1065.64	-236.098	-4.37218	-7.4327	1.17647	-596.755	-103.127	-0.518123	-11.8049
	52	-520.555	26	28	2.07692	-1997.5	-1557.19	-440.313	-8.15394	-7.57151	1.30769	-680.725	-179.812	-6.32752	-15.7255
0	0
3.7	-0.0393165
11	0.0165406
15	0.000195298		0	#DIV/0!	#DIV/0!	#DIV/0!
26	-0.0311169		3.7	-8.70232	-0.161154	-0.161154
37	-0.04407		11	-8.12864	-0.15053	-0.15053
52	-0.230174		15	-8.63608	-0.159927	-0.159927
			26	-10.053	-0.186167	-0.186167
			37	-11.8049	-0.218609	-0.218609
			52	-15.7255	-0.291212	-0.291212

## Sheet: Partition
								0	50	100	150	200	250	300	350	400	450	500	550	600	650	700	750	800	900	1000	1100	1200	1300	1400	1500	1600	1700	1800	1350	1400	1450	1500	1550	1600	1650	1700	1750	1800	1850	1900	1950	2000
				0		9.98256e-05	0
				-0.0393165		0.000107949	3.7	-0.0393165	-0.0387106	-0.0381048	-0.037499	-0.0368931	-0.0362873	-0.0356815	-0.0350756	-0.0344698	-0.0338639	-0.0332581	-0.0326523	-0.0320464	-0.0314406	-0.0308348	-0.0302289	-0.0296231	-0.0284114	-0.0271997	-0.0259881	-0.0247764	-0.0235647	-0.022353	-0.0211414	-0.0199297	-0.018718	-0.0175064	-0.0229589	-0.022353	-0.0217472	-0.0211414	-0.0205355	-0.0199297	-0.0193239	-0.018718	-0.0181122	-0.0175064	-0.0169005	-0.0162947	-0.0156888	-0.015083
				0.0165406		0.00011423	11	0.0165406	0.0178155	0.0190903	0.0203652	0.02164	0.0229149	0.0241897	0.0254646	0.0267394	0.0280143	0.0292891	0.030564	0.0318388	0.0331137	0.0343885	0.0356634	0.0369382	0.0394879	0.0420376	0.0445873	0.047137	0.0496867	0.0522364	0.0547861	0.0573358	0.0598855	0.0624352	0.0509615	0.0522364	0.0535112	0.0547861	0.0560609	0.0573358	0.0586106	0.0598855	0.0611603	0.0624352	0.06371	0.0649849	0.0662597	0.0675346
				0.000195298		0.000117743	15	0.000195298	0.00183061	0.00346592	0.00510123	0.00673654	0.00837185	0.0100072	0.0116425	0.0132778	0.0149131	0.0165484	0.0181837	0.019819	0.0214543	0.0230896	0.0247249	0.0263603	0.0296309	0.0329015	0.0361721	0.0394427	0.0427133	0.045984	0.0492546	0.0525252	0.0557958	0.0590664	0.0443487	0.045984	0.0476193	0.0492546	0.0508899	0.0525252	0.0541605	0.0557958	0.0574311	0.0590664	0.0607018	0.0623371	0.0639724	0.0656077
				-0.0311169		0.000117816	26	-0.0311169	-0.0289234	-0.0267298	-0.0245362	-0.0223427	-0.0201491	-0.0179556	-0.015762	-0.0135685	-0.0113749	-0.00918135	-0.00698779	-0.00479424	-0.00260068	-0.000407126	0.00178643	0.00397999	0.0083671	0.0127542	0.0171413	0.0215284	0.0259155	0.0303027	0.0346898	0.0390769	0.043464	0.0478511	0.0281091	0.0303027	0.0324962	0.0346898	0.0368833	0.0390769	0.0412704	0.043464	0.0456576	0.0478511	0.0500447	0.0522382	0.0544318	0.0566253
				-0.04407		0.000113514	37	-0.04407	-0.0415368	-0.0390036	-0.0364704	-0.0339372	-0.031404	-0.0288708	-0.0263376	-0.0238044	-0.0212712	-0.018738	-0.0162048	-0.0136716	-0.0111384	-0.00860515	-0.00607195	-0.00353874	0.00152766	0.00659407	0.0116605	0.0167269	0.0217933	0.0268597	0.0319261	0.0369925	0.0420589	0.0471253	0.0243265	0.0268597	0.0293929	0.0319261	0.0344593	0.0369925	0.0395257	0.0420589	0.0445921	0.0471253	0.0496585	0.0521917	0.0547249	0.0572581
				-0.230174		0.000101346	52	-0.230174	-0.227509	-0.224845	-0.222181	-0.219517	-0.216853	-0.214189	-0.211525	-0.208861	-0.206197	-0.203533	-0.200869	-0.198204	-0.19554	-0.192876	-0.190212	-0.187548	-0.18222	-0.176892	-0.171564	-0.166235	-0.160907	-0.155579	-0.150251	-0.144923	-0.139594	-0.134266	-0.158243	-0.155579	-0.152915	-0.150251	-0.147587	-0.144923	-0.142259	-0.139594	-0.13693	-0.134266	-0.131602	-0.128938	-0.126274	-0.12361
						8.12371e-06
																																3.7	11	15	26	37	52
																															0	-0.0393165	0.0165406	0.000195298	-0.0311169	-0.04407	-0.230174
																															50	-0.0389103	0.0172608	0.00109115	-0.0302174	-0.0433856	-0.230098
																															100	-0.0385041	0.017981	0.001987	-0.0293179	-0.0427011	-0.230022
																															150	-0.0380979	0.0187013	0.00288285	-0.0284184	-0.0420167	-0.229946
																															200	-0.0376917	0.0194215	0.0037787	-0.0275188	-0.0413323	-0.22987
																															250	-0.0372856	0.0201417	0.00467455	-0.0266193	-0.0406478	-0.229793
																															300	-0.0368794	0.0208619	0.00557041	-0.0257198	-0.0399634	-0.229717
																															350	-0.0364732	0.0215821	0.00646626	-0.0248203	-0.039279	-0.229641
																															400	-0.036067	0.0223024	0.00736211	-0.0239208	-0.0385945	-0.229565
																															450	-0.0356608	0.0230226	0.00825796	-0.0230213	-0.0379101	-0.229489
																															500	-0.0352546	0.0237428	0.00915381	-0.0221217	-0.0372257	-0.229413
																															550	-0.0348484	0.024463	0.0100497	-0.0212222	-0.0365412	-0.229337
																															600	-0.0344423	0.0251832	0.0109455	-0.0203227	-0.0358568	-0.229261
																															650	-0.0340361	0.0259034	0.0118414	-0.0194232	-0.0351724	-0.229185
																															700	-0.0336299	0.0266237	0.0127372	-0.0185237	-0.0344879	-0.229109
																															750	-0.0332237	0.0273439	0.0136331	-0.0176242	-0.0338035	-0.229033
																															800	-0.0328175	0.0280641	0.0145289	-0.0167246	-0.0331191	-0.228957
																															850	-0.0324113	0.0287843	0.0154248	-0.0158251	-0.0324346	-0.228881
																															900	-0.0320051	0.0295045	0.0163206	-0.0149256	-0.0317502	-0.228805
																															950	-0.031599	0.0302248	0.0172165	-0.0140261	-0.0310658	-0.228729
																															1000	-0.0311928	0.030945	0.0181123	-0.0131266	-0.0303813	-0.228653
																															1050	-0.0307866	0.0316652	0.0190082	-0.0122271	-0.0296969	-0.228577
																															1100	-0.0303804	0.0323854	0.019904	-0.0113275	-0.0290125	-0.228501
																															1150	-0.0299742	0.0331056	0.0207999	-0.010428	-0.028328	-0.228425
																															1200	-0.029568	0.0338259	0.0216957	-0.00952851	-0.0276436	-0.228349
																															1250	-0.0291618	0.0345461	0.0225916	-0.00862899	-0.0269592	-0.228273
																															1300	-0.0287557	0.0352663	0.0234874	-0.00772948	-0.0262747	-0.228197
																															1350	-0.0283495	0.0359865	0.0243833	-0.00682996	-0.0255903	-0.228121
																															1400	-0.0279433	0.0367067	0.0252791	-0.00593044	-0.0249059	-0.228045
																															1450	-0.0275371	0.0374269	0.026175	-0.00503092	-0.0242214	-0.227969
																															1500	-0.0271309	0.0381472	0.0270708	-0.00413141	-0.023537	-0.227893
																															1550	-0.0267247	0.0388674	0.0279667	-0.00323189	-0.0228526	-0.227817
																															1600	-0.0263185	0.0395876	0.0288625	-0.00233237	-0.0221681	-0.227741
																															1650	-0.0259124	0.0403078	0.0297584	-0.00143286	-0.0214837	-0.227665
																															1700	-0.0255062	0.041028	0.0306542	-0.000533341	-0.0207993	-0.227589
																															1750	-0.0251	0.0417483	0.0315501	0.000366176	-0.0201149	-0.227513
																															1800	-0.0246938	0.0424685	0.0324459	0.00126569	-0.0194304	-0.227437
																															1850	-0.0242876	0.0431887	0.0333418	0.00216521	-0.018746	-0.227361
																															1900	-0.0238814	0.0439089	0.0342377	0.00306473	-0.0180616	-0.227285
																															1950	-0.0234752	0.0446291	0.0351335	0.00396424	-0.0173771	-0.227209
																															2000	-0.0230691	0.0453494	0.0360294	0.00486376	-0.0166927	-0.227133

## Sheet: Extrinsic
			Sol	Accom	Error
		I							Mo	Tc	Pd	Rh	Ru	Av
		0	2.82359	0.721345	0.224513			0		2.30606	1.90085	2.31259	2.18065	2.18894
		0.037	2.68536	0.553803	0.257158			0.037	2.482	2.47148	1.98993	2.48352	2.25831	2.30757
		0.11	2.58974	0.402545	0.272877			0.11	2.39413	2.45442	2.15675	2.5854	2.37373	2.39174
		0.15	2.48999	0.234632	0.393366			0.15	2.3213	2.44012	2.18056	2.61101	2.42184	2.40391
		0.26	2.09201	-0.183152	0.279125			0.26	2.24323	2.39065	2.24103	2.68183	2.45559	2.39101
		0.37	1.63675	-0.707696	0.431823			0.37	2.10881	2.29286	2.34703	2.70674	2.47809	2.32292
		0.52	1.69355	-0.669652	0.31427			0.52	1.98636	2.21491	2.50187	2.86689	2.46307	2.2211
		Cs
		0	7.50457	5.40232	0.281253				Mo	Pd	Rh	Ru	Av
		0.037	7.52314	5.39159	0.349841			0	0	1.73613	2.10133	2.10225	2.04787
		0.11	7.24004	5.05285	0.383882			0.037	2.63122	1.75224	2.25028	2.13155	2.11136
		0.15	7.1534	4.89803	0.464587			0.11	2.57644	1.93515	2.37313	2.18719	2.21901
		0.26	6.40487	4.12971	0.317055			0.15	2.54578	2.00501	2.39698	2.25536	2.28901
		0.37	6.34448	4.00003	0.419489			0.26	2.44937	2.17156	2.57772	2.27516	2.34425
		0.52	5.77035	3.40714	0.322002			0.37	2.17939	2.28463	2.63091	2.34445	2.3035
								0.52	1.8933	2.34703	2.67301	2.3632	2.1441
		Cd
		0	1.09664	-1.00561	0.230237
		0.037	1.08186	-1.04969	0.272328
		0.11	0.96304	-1.22415	0.278722
		0.15	0.840205	-1.41516	0.352906
		0.26	0.483348	-1.79182	0.237428
		0.37	0.518554	-1.8259	0.289776
		0.52	0.841927	-1.52128	0.291272
		Te
		0	1.23143	-0.87082	0.199321
		0.037	1.21567	-0.915887	0.290693
		0.11	0.999463	-1.18773	0.249858
		0.15	0.903759	-1.3516	0.29381
		0.26	0.325535	-1.94963	0.265752
		0.37	0.42391	-1.92054	0.283999
		0.52	0.490099	-1.8731	0.379998
		Ag
		0	1.50949	-0.592764	0.220739
		0.037	1.48615	-0.645399	0.279071
		0.11	1.32924	-0.857953	0.232044
		0.15	1.28121	-0.974155	0.336566
		0.26	0.864936	-1.41023	0.226467
		0.37	1.1194	-1.22505	0.249082
		0.52	1.53581	-0.827397	0.371752
		Xe
		0	8.70933	6.60708	0.259312
		0.037	8.68766	6.55611	0.331727
		0.11	8.42008	6.23289	0.336158
		0.15	8.30439	6.04902	0.389219
		0.26	7.5497	5.27454	0.281378
		0.37	7.55078	5.20633	0.404907
		0.52	7.61667	5.25347	0.414107
		Sn
		0	0.168285	-1.93397	0.206212
		0.037	0.183371	-1.94818	0.273056
		0.11	0.0843773	-2.10281	0.267777
		0.15	0.00224863	-2.25311	0.353508
		0.26	-0.44369	-2.71885	0.240253
		0.37	-0.278588	-2.62304	0.322148
		0.52	-0.0784066	-2.44161	0.333303
		Kr
		0	8.30482	6.20257	0.274301
		0.037	8.28501	6.15346	0.343666
		0.11	8.02022	5.83303	0.360151
		0.15	7.93915	5.68379	0.445159
		0.26	7.2323	4.95714	0.308089
		0.37	7.22428	4.87983	0.460744
		0.52	7.34053	4.97733	0.350003
